# Supplementary material for: Role of NLRP3 in the metabolism of bile acids and gut microbiota in CCl4-induced liver fibrosis
Source: Microbiol Spectr. 2025 Jul 21;13(9):e00148-25. doi: 10.1128/spectrum.00148-25 (PMC12403853; doi:10.1128/spectrum.00148-25)
Supplement: Data S1 — Primary BA profile in the liver of control, CCl4, and NLRP3−/− + CCl4 mice. [file spectrum.00148-25-s0001.xlsx]

## Sheet: Primary BAs
Primary BAs profile in the liver of control, CCl4, and NLRP3-/- +CCl4 mice
Class	Metabolite	Ctr1	Ctr2	Ctr3	Ctr4	CCl4-1	CCl4-2	CCl4-3	CCl4-4	CCl4+NLRP3-/-_1	CCl4+NLRP3-/-_2	CCl4+NLRP3-/-_3	CCl4+NLRP3-/-_4
Primary BAs	TaMCA	11.9219	15.7798	1.8022	36.4612	7.3342	2.5008	22.4121	12.9177	16.1327	17.0505	23.4381	19.8435
Primary BAs	TbMCA	34.0072	34.0591	1.1045	116.99	15.6458	4.0083	99.7621	7.4389	51.6922	29.0445	246.931	182.057
Primary BAs	TCA	227.275	208.153	36.6117	568.652	51.4976	6.5983	72.9252	53.3294	96.5589	103.649	298.29	180.693
Primary BAs	TUDCA	1.559	2.8497	0.293	5.6995	0.73	0.3739	1.672	1.0173	1.7257	1.2298	5.9302	3.6565
Primary BAs	TCDCA	3.1948	5.3864	1.4904	6.6383	7.6623	1.5533	10.5498	9.3405	6.6119	7.1541	7.7124	8.3912
Primary BAs	aMCA	13.9511	18.2128	3.3787	31.8143	5.6973	7.4624	8.4862	21.4914	17.9757	23.0296	16.8492	14.3779
Primary BAs	bMCA	101.761	104.59	19.8361	162.206	59.6216	66.2912	100.849	101.329	154.589	116.135	240.037	222.226
Primary BAs	CA	6.6038	6.862	1.5579	13.8923	2.6075	11.4702	1.5692	1.806	7.3515	5.4224	7.2759	10.5304
Primary BAs	GCA	0.3066	0.3124	0.019	1.036	0.0396	0.0193	0.0238	0.1754	0.0962	0.0327	0.2703	0.1606
Primary BAs	GUDCA	0.00121	0.0189	0.0121	0.0247	0.00121	0.00121	0.0124	0.0558	0.017	0.0148	0.0278	0.015
Primary BAs	GCDCA	0.0282	0.0052	0.00052	0.0327	0.0136	0.0094	0.013	0.2021	0.0377	0.015	0.0219	0.0094
Primary BAs	UDCA	2.5946	9.6688	1.0963	7.5523	1.5079	1.4713	1.4597	5.8815	3.7888	4.1708	5.5849	10.3941
Primary BAs	CDCA	0.8971	1.1592	0.6153	1.1233	1.674	3.4763	1.2116	2.0733	1.6908	2.8724	2.0224	2.3689
