# Supplementary material for: Role of NLRP3 in the metabolism of bile acids and gut microbiota in CCl4-induced liver fibrosis
Source: Microbiol Spectr. 2025 Jul 21;13(9):e00148-25. doi: 10.1128/spectrum.00148-25 (PMC12403853; doi:10.1128/spectrum.00148-25)
Supplement: Data S2 — Secondary BA profile and C4 concentration in the liver of control, CCl4, and NLRP3−/− + CCl4 mice. [file spectrum.00148-25-s0002.xlsx]

## Sheet: Sheet1
Secondary BAs profile and C4 concentration in the liver of control, CCl4, and NLRP3-/- +CCl4 mice.
Class	Metabolite	Ctr1	Ctr2	Ctr3	Ctr4	CCl4-1	CCl4-2	CCl4-3	CCl4-4	CCl4+NLRP3-/-_1	CCl4+NLRP3-/-_2	CCl4+NLRP3-/-_3	CCl4+NLRP3-/-_4
Secondary BAs	TwMCA	44.1454	71.4905	9.1515	126.448	14.2372	8.0757	32.3375	13.0256	22.7353	12.4392	53.5348	37.0707
Secondary BAs	THDCA	1.0114	1.2022	0.2045	4.1808	0.1349	0.0483	0.3103	0.8361	1.5141	0.2063	0.2334	0.4192
Secondary BAs	TDCA	10.3095	18.5197	9.1289	29.1358	1.5695	0.4205	1.5021	6.7952	7.0239	3.677	6.1845	5.1646
Secondary BAs	TLCA	0.092	0.1461	0.0785	0.2056	0.0198	0.0052	0.0361	0.2091	0.1704	0.0659	0.0722	0.0758
Secondary BAs	wMCA	15.4719	28.7971	9.7794	30.5562	4.3531	11.6964	4.6355	14.799	10.7256	6.8254	9.6934	8.521
Secondary BAs	HCA	0.0701	0.0939	0.0382	0.0554	0.0161	0.0786	0.0507	0.0416	0.0577	0.037	0.169	0.1008
Secondary BAs	AlloCA	0.9626	0.8205	0.2132	1.1138	0.0772	0.7333	0.0691	0.1956	0.5068	0.193	0.4373	0.4108
Secondary BAs	NorCA	0.0353	0.1231	0.089	0.1218	0.0127	0.0086	0.0065	0.0458	0.0236	0.0437	0.0205	0.0634
Secondary BAs	GDCA	0.0051	0.0094	0.0035	0.0153	0.0024	0.004	0.0037	0.1235	0.0024	0.0015	0.0028	0.0037
Secondary BAs	muroCA	9.9468	12.8658	3.9462	28.9851	0.994	1.0364	2.1342	16.5723	15.5132	7.6999	10.4239	10.4334
Secondary BAs	HDCA	0.7237	1.8879	0.8707	1.9395	0.1878	0.2317	0.1127	4.1693	1.3459	0.5951	0.1836	0.2046
Secondary BAs	bDCA	0.4075	1.2801	0.2866	0.0256	0.5562	0.5192	0.4271	0.2387	0.1062	0.8625	0.2692	1.4808
Secondary BAs	DCA	0.1455	0.2938	0.1982	0.331	0.288	2.8566	0.5029	0.257	0.4186	0.4349	0.2697	0.4101
Secondary BAs	isoDCA	0.00012	0.0199	0.0071	0.0072	0.0167	0.0148	0.0121	0.0195	0.0147	0.0735	0.0226	0.0233
Secondary BAs	NorDCA	0.0657	0.0704	0.0423	0.0646	0.0024	2e-05	0.0002	0.0611	0.0416	0.0234	0.0144	0.0148
Secondary BAs	isoalloLCA	0.1004	0.0863	0.1096	0.1131	0.0013	0.0009	0.0051	0.1985	0.0569	0.0296	0.0522	0.045
Secondary BAs	isoLCA	0.0059	0.0036	0.0025	0.0068	0.0003	0.0086	0.0001	0.0169	0.0083	0.0037	0.0027	0.0009
Secondary BAs	LCA	0.0037	0.0123	0.0063	0.0078	0.0089	0.1024	0.0053	0.0362	0.0216	0.0389	0.0085	0.0144
Secondary BAs	dehydroLCA	0.0121	0.0186	0.0077	0.0096	0.0016	0.0035	0.0019	0.0237	0.0111	0.0075	0.0066	0.0085
Secondary BAs	6-KetoLCA	0.0317	0.0775	0.0253	0.2065	0.0083	0.024	0.0104	0.0675	0.0595	0.0467	0.0687	0.0628
Secondary BAs	7-KetoLCA	0.0013	0.0499	0.0011	0.0637	0.0187	0.1607	0.0287	0.017	0.0331	0.148	0.0968	0.3418
Secondary BAs	12-KetoLCA	0.0246	0.1357	0.0142	0.2934	0.0326	0.0602	0.0301	0.0191	0.0095	0.06	0.0213	0.0135
Secondary BAs	apoCA	0.0568	0.0947	0.0798	0.0583	0.0058	0.0056	0.0096	0.0241	0.0406	0.0192	0.027	0.0282
Secondary BAs	6,7-DiketoLCA	0.5789	0.2496	0.0874	0.3991	0.1614	0.1173	0.2902	0.3528	0.4957	0.4091	0.2493	0.2123
Secondary BAs	7-DHCA	0.1697	3.7223	0.0776	3.6219	0.0496	0.5196	0.0432	0.0207	0.6192	0.2501	0.8442	1.6887
Secondary BAs	12-DHCA	0.5734	0.6201	0.0564	0.6297	0.0552	0.0815	0.1242	0.2487	0.1354	0.1756	0.2305	0.2563
Secondary BAs	UDCA-7S	0.0816	0.1004	0.0447	0.1241	0.0023	0.0026	0.0002	0.003	0.014	0.0056	0.0149	0.018
Steroids	C4	1.5767	1.2718	2.0383	0.971	42.9708	19.5521	50.7087	11.2577	25.6086	28.9661	6.6364	21.4793
