# Supplementary material for: Role of NLRP3 in the metabolism of bile acids and gut microbiota in CCl4-induced liver fibrosis
Source: Microbiol Spectr. 2025 Jul 21;13(9):e00148-25. doi: 10.1128/spectrum.00148-25 (PMC12403853; doi:10.1128/spectrum.00148-25)
Supplement: Data S3 — Primary BA profile, secondary BA profile, and C4 concentration in the liver of control and NLRP3−/− mice. [file spectrum.00148-25-s0003.xlsx]

## Sheet: Primary BAs1
Primary BAs profile, secondary BAs profile and C4 concentration in the liver of control and NLRP3-/- mice.
Class	Metabolite	Ctr4	Ctr1	Ctr2	Ctr3	NLRP3-/-2	NLRP3-/-1	NLRP3-/-3	NLRP3-/-4
Primary BAs	TaMCA	36.4612	11.9219	15.7798	1.8022	8.6316	1.365	14.787	4.4067
Primary BAs	TbMCA	116.99	34.0072	34.0591	1.1045	73.6931	1.9733	259.683	2.1475
Primary BAs	TCA	568.652	227.275	208.153	36.6117	737.547	63.1397	1609.08	209.81
Primary BAs	TUDCA	5.6995	1.559	2.8497	0.293	2.6857	0.3531	8.2437	0.4197
Primary BAs	TCDCA	6.6383	3.1948	5.3864	1.4904	3.0312	1.3183	5.739	2.4644
Primary BAs	aMCA	31.8143	13.9511	18.2128	3.3787	16.8305	5.1338	22.1231	12.7341
Primary BAs	bMCA	162.206	101.761	104.59	19.8361	164.294	37.3012	204.8	82.8957
Primary BAs	CA	13.8923	6.6038	6.862	1.5579	19.4024	3.1657	27.2283	11.2488
Primary BAs	GCA	1.036	0.3066	0.3124	0.019	0.6014	0.0536	1.5867	0.2657
Primary BAs	GUDCA	0.0247	0.00121	0.0189	0.0121	0.0132	0.00121	0.0326	0.0142
Primary BAs	GCDCA	0.0327	0.0282	0.0052	0.00052	0.0085	0.0095	0.0153	0.0151
Primary BAs	UDCA	7.5523	2.5946	9.6688	1.0963	5.1559	1.4757	5.2023	2.9964
Primary BAs	CDCA	1.1233	0.8971	1.1592	0.6153	1.1285	0.8155	1.4301	1.6582

## Sheet: Secondary BAs
Class	Metabolite	Ctr4	Ctr1	Ctr2	Ctr3	NLRP3-/-2	NLRP3-/-1	NLRP3-/-3	NLRP3-/-4
Secondary BAs	TwMCA	126.448	44.1454	71.4905	9.1515	143.423	10.3552	386.429	18.4804
Secondary BAs	THDCA	4.1808	1.0114	1.2022	0.2045	4.1126	0.2553	12.988	0.4869
Secondary BAs	TDCA	29.1358	10.3095	18.5197	9.1289	22.9911	7.5547	48.4433	17.7366
Secondary BAs	TLCA	0.2056	0.092	0.1461	0.0785	0.0524	0.0304	0.0877	0.1248
Secondary BAs	wMCA	30.5562	15.4719	28.7971	9.7794	43.5808	9.1668	53.9604	35.5232
Secondary BAs	HCA	0.0554	0.0701	0.0939	0.0382	0.0057	0.0141	0.1507	0.0677
Secondary BAs	AlloCA	1.1138	0.9626	0.8205	0.2132	2.0244	0.3232	2.3284	2.4897
Secondary BAs	NorCA	0.1218	0.0353	0.1231	0.089	0.0227	0.0085	0.0511	0.0195
Secondary BAs	GDCA	0.0153	0.0051	0.0094	0.0035	0.0079	0.0029	0.0251	0.01
Secondary BAs	muroCA	28.9851	9.9468	12.8658	3.9462	17.3948	2.2422	23.2965	9.4248
Secondary BAs	HDCA	1.9395	0.7237	1.8879	0.8707	2.6826	0.6696	3.1299	2.401
Secondary BAs	bDCA	0.0256	0.4075	1.2801	0.2866	0.3162	0.2868	0.6827	0.5648
Secondary BAs	DCA	0.331	0.1455	0.2938	0.1982	0.3661	0.2009	0.4624	0.8121
Secondary BAs	isoDCA	0.0072	0.00012	0.0199	0.0071	0.0145	0.0041	0.0057	0.0158
Secondary BAs	NorDCA	0.0646	0.0657	0.0704	0.0423	0.0216	0.0089	0.0203	0.016
Secondary BAs	isoalloLCA	0.1131	0.1004	0.0863	0.1096	0.029	0.0267	0.0296	0.0731
Secondary BAs	isoLCA	0.0068	0.0059	0.0036	0.0025	0.0018	0.001	0.0017	0.0101
Secondary BAs	LCA	0.0078	0.0037	0.0123	0.0063	0.0054	0.0044	0.0023	0.0336
Secondary BAs	dehydroLCA	0.0096	0.0121	0.0186	0.0077	0.0063	0.0052	0.0126	0.0253
Secondary BAs	6-KetoLCA	0.2065	0.0317	0.0775	0.0253	0.2354	0.0139	0.3094	0.0924
Secondary BAs	7-KetoLCA	0.0637	0.0013	0.0499	0.0011	0.0547	0.0014	0.0949	0.004
Secondary BAs	12-KetoLCA	0.2934	0.0246	0.1357	0.0142	0.2799	0.0136	0.4058	0.0279
Secondary BAs	apoCA	0.0583	0.0568	0.0947	0.0798	0.0703	0.0563	0.0994	0.3497
Secondary BAs	6,7-DiketoLCA	0.3991	0.5789	0.2496	0.0874	0.644	0.1754	0.8534	0.4412
Secondary BAs	7-DHCA	3.6219	0.1697	3.7223	0.0776	0.3398	0.0365	0.7052	0.0466
Secondary BAs	12-DHCA	0.6297	0.5734	0.6201	0.0564	0.4695	0.0305	0.5248	0.2107
Secondary BAs	UDCA-7S	0.1241	0.0816	0.1004	0.0447	0.088	0.0191	0.1363	0.0794

## Sheet: Steroids
Class	Metabolite	Ctr4	Ctr1	Ctr2	Ctr3	NLRP3-/-2	NLRP3-/-1	NLRP3-/-3	NLRP3-/-4
Steroids	C4	0.971	1.5767	1.2718	2.0383	1.8067	1.737	2.2645	2.2696
